# Supplementary material for: Additive effects of narrowband light and optical defocus on chick eye growth and refraction
Source: Eye Vis (Lond). 2023 Apr 1;10:15. doi: 10.1186/s40662-023-00332-7 (PMC10067198; doi:10.1186/s40662-023-00332-7)
Supplement: Supplementary file 1 — Additional file 1: Table S1. The refraction and ocular parameters in eyes of chicks under all conditions throughout the study. A summary table showing an overview of all the statistical results obtained throughout the study. [file 40662_2023_332_MOESM1_ESM.xlsx]

## Sheet: Sheet1
Table S1. The refraction and ocular parameters in eyes of chicks under all conditions throughout the study
	RED with lens (RT)			BLUE with lens (BT)				WIHITE with lens (WT)		RED without lens (RC)		BLUE without lens (BC)			WIHITE without lens (WC)	RED (R)		BLUE (B)			WIHITE (W)
Day	AL (mm)	P value vs. WT	P value vs. RC	AL (mm)	P value vs. WT	P value vs. RT	P value vs. BC	AL (mm)	P value vs. WC	AL (mm)	P value vs. WC	AL (mm)	P value vs. WC	P value vs. RC	AL (mm)	IOD for AL (mm)	P value vs. W	IOD for AL (mm)	P value vs. W	P value vs. R	IOD for AL (mm)
0	8.525 ± 0.043	0.88681	0.922867	8.651 ± 0.044	0.0923067	0.0593502	0.466897	8.515 ± 0.062	0.795215	8.528 ± 0.054	0.91288	8.631 ± 0.057	0.153491	0.211683	8.520 ± 0.047	−0.003 ± 0.026	0.932153	0.021 ± 0.027	0.450955	0.544743	−0.006 ± 0.020
3	8.642 ± 0.038	0.600796	0.00795511	8.587 ± 0.060	0.792282	0.451322	0.0155703	8.608 ± 0.051	0.0605574	8.820 ± 0.050	0.406507	8.760 ± 0.060	0.86292	0.454669	8.743 ± 0.074	−0.178 ± 0.048	0.590832	−0.173 ± 0.054	0.648803	0.948954	−0.135 ± 0.060
7	9.036 ± 0.038	0.571632	0.373614	8.807 ± 0.058	0.0129039	0.00535808	0.000389154	9.005 ± 0.038	0.00408843	9.080 ± 0.063	0.375383	8.991 ± 0.066	0.0648197	0.345902	9.151 ± 0.045	−0.044 ± 0.046	0.0996467	−0.183 ± 0.029	0.429368	0.0231488	−0.146 ± 0.035
10	9.505 ± 0.060	0.648123	0.366746	9.146 ± 0.070	0.00274823	0.00163826	0.00600566	9.467 ± 0.054	0.00166549	9.551 ± 0.074	0.410032	9.327 ± 0.067	0.00388306	0.0418492	9.630 ± 0.057	−0.046 ± 0.047	0.0616525	−0.181 ± 0.047	0.753523	0.0608571	−0.163 ± 0.033
13	9.933 ± 0.125	0.255717	0.794313	9.647 ± 0.089	0.258261	0.0745011	0.0178039	9.766 ± 0.064	0.000384655	9.957 ± 0.085	0.903322	9.797 ± 0.076	0.103815	0.183891	9.970 ± 0.063	−0.024 ± 0.088	0.075956	−0.160 ± 0.052	0.487997	0.204313	0.204 ± 0.032
Day	VCD (mm)	P value vs. WT	P value vs. RC	VCD (mm)	P value vs. WT	P value vs. RT	P value vs. BC	VCD (mm)	P value vs. WC	VCD (mm)	P value vs. WC	VCD (mm)	P value vs. WC	P value vs. RC	VCD (mm)	IOD for VCD (mm)	P value vs. W	IOD for VCD (mm)	P value vs. W	P value vs. R	IOD for VCD (mm)
0	5.229 ± 0.046	0.968721	0.46787	5.322 ± 0.024	0.112716	0.0911647	0.406049	5.226 ± 0.052	0.685828	5.250 ± 0.052	0.820109	5.351 ± 0.040	0.0653019	0.14967	5.235 ± 0.042	−0.022 ± 0.028	0.722337	−0.029 ± 0.033	0.614773	0.868935	−0.009 ± 0.021
3	5.236 ± 0.034	0.756824	0.0227607	5.165 ± 0.036	0.369853	0.1729	0.0129737	5.219 ± 0.045	0.0211276	5.389 ± 0.040	0.620745	5.329 ± 0.046	0.592751	0.345363	5.361 ± 0.037	−0.152 ± 0.052	0.893041	−0.164 ± 0.050	0.761759	0.874294	−0.143 ± 0.048
7	5.428 ± 0.017	0.134679	0.420363	5.156 ± 0.039	0.00659685	1.57902e-05	0.000121569	5.349 ± 0.047	0.0011147	5.458 ± 0.047	0.222027	5.391 ± 0.053	0.044075	0.360754	5.534 ± 0.037	−0.030 ± 0.035	0.00707923	−0.235 ± 0.031	0.300661	0.000583427	−0.185 ± 0.035
10	5.588 ± 0.044	0.696557	0.0359774	5.346 ± 0.054	0.05643	0.00388636	0.00153554	5.551 ± 0.082	0.00290225	5.727 ± 0.054	0.273046	5.588 ± 0.062	0.012738	0.111891	5.808 ± 0.046	−0.140 ± 0.054	0.157729	−0.242 ± 0.048	0.83684	0.180131	−0.257 ± 0.058
13	5.748 ± 0.089	0.898852	0.0472063	5.592 ± 0.072	0.166824	0.196738	0.00145808	5.765 ± 0.094	0.00212292	5.967 ± 0.065	0.389362	5.871 ± 0.068	0.0645348	0.322185	6.040 ± 0.049	−0220 ± 0.091	0.616824	−0.279 ± 0.055	0.962059	0.587208	−0.275 ± 0.058
Day	SER (D)	P value vs. WT	P value vs. RC	SER (D)	P value vs. WT	P value vs. RT	P value vs. BC	SER (D)	P value vs. WC	SER (D)	P value vs. WC	SER (D)	P value vs. WC	P value vs. RC	SER (D)	IOD for SER (D)	P value vs. W	IOD for SER (D)	P value vs. W	P value vs. R	IOD for SER (D)
0	3.844 ± 0.081	0.510826	0.815318	3.656 ± 0.313	0.86267	0.571358	0.72756	3.719 ± 0.167	0.216838	3.813 ± 0.091	0.18635	3.563 ± 0.262	1	0.382885	3.563 ± 0.438	0.031 ± 0.129	0.481323	0.094 ± 0.259	0.828388	0.831808	0.156 ± 0.115
3	5.531 ± 0.269	0.300011	3.62466e-05	6.156 ± 0.507	0.927672	0.294247	0.000597082	6.094 ± 0.448	0.000729583	3.594 ± 0.156	0.306671	3.313 ± 0.249	0.919857	0.354766	3.344± 0.499	1.938 ± 0.210	0.144423	2.844 ± 0.482	0.89251	0.106571	2.750 ± 0.482
7	4.656 ± 0.363	0.0371989	0.00519761	7.031 ± 0.247	0.39513	9.21239e-05	1.08086e-06	6.406 ± 0.668	0.0874657	3.188 ± 0.188	0.0167792	3.656 ± 0.194	0.10467	0.104625	4.500 ± 1.261	1.469 ± 0.367	0.67686	3.375 ± 0.217	0.157794	0.000527686	1.906 ± 0.960
10	3.250 ± 0.853	0.0105195	0.866914	7.281 ± 0.677	0.0941904	0.00237128	0.00134441	5.938 ± 0.319	4.08205e-05	3.094 ± 0.170	0.222784	3.406 ± 0.216	0.0490571	0.274849	2.734 ± 0.635	0.156 ± 0.899	0.00702691	3.875 ± 0.754	0.43349	0.00682945	3.203 ± 0.354
13	2.438 ± 1.186	0.0802276	0.596764	7.281 ± 0.677	0.0176652	0.00718479	0.00031221	4.813 ± 0.425	4.87023e-05	1.813 ± 0.215	0.87737	2.750 ± 0.206	0.00453212	0.00712943	1.766 ± 0.584	0.625 ± 1.128	0.0592576	3.609 ± 0.549	0.400581	0.0321447	3.047 ± 0.346
Day	CT (µm)	P value vs. WT	P value vs. RC	CT (µm)	P value vs. WT	P value vs. RT	P value vs. BC	CT (µm)	P value vs. WC	CT (µm)	P value vs. WC	CT (µm)	P value vs. WC	P value vs. RC	CT (µm)	IOD for CT (µm)	P value vs. W	IOD for CT (µm)	P value vs. W	P value vs. R	IOD for CT (µm)
0	192.125 ± 11.776	0.163757	0.421172	185.062 ± 8.451	0.253388	0.633603	0.172107	171.063 ± 8.168	0.436953	183.333 ± 9.621	0.177607	200.479 ± 11.972	0.0328029	0.283065	163.833 ± 9.804	8.792 ± 10.290	0.909656	−15.417± 10.137	0.11327	0.115929	7,230 ± 8.771
3	220.417 ± 23.136	0.117728	0.758548	258.708 ± 31.977	0.0308116	0.348425	0.0124461	180.250 ± 6.733	0.252204	225.917 ± 13.380	0.00319323	191.541 ± 12.772	0.168943	0.0842626	169.041 ± 8.803	−5.500 ± 17.205	0.403803	67.167 ± 20.119	0.0235828	0.0157995	11.209 ± 8.982
7	176.625 ± 12.123	0.0205215	0.01566	274.499 ± 27.311	0.52278	0.00552496	0.0382982	250.063 ± 25.376	0.0822725	214.541 ± 8.092	0.322101	216.500 ± 15.861	0.405862	0.91441	198.913 ± 12.898	−37.916 ± 11.953	0.00655128	58.000 ± 22.776	0.843207	0.00224491	51.150 ± 25.234
10	246.792 ± 19.520	0.327333	0.650538	263.583 ± 26.653	0.693019	0.619177	0.241055	277.958 ± 23.703	0.100344	256.833 ± 7.848	0.0366461	226.62 ± 14.595	0.978369	0.0897305	226.125 ± 10.730	−10.041 ± 21.255	0.0958448	36.958 ± 28.855	0.714103	0.210595	51.833 ± 27.392
13	250.312 ± 19.871	0.440796	0.62666	274.666 ± 25.549	0.16723	0.46425	0.0405082	228.875 ± 18.310	0.423559	237.667 ± 9.103	0.0945952	212.750 ± 8.791	0.949341	0.0690713	213.604 ± 9.861	12.646 ± 24.864	0.933019	61.917 ± 24.686	0.148874	0.181456	15.271 ± 17.970
Day	Change in AL (mm)	P value vs. WT	P value vs. RC	Change in AL (mm)	P value vs. WT	P value vs. RT	P value vs. BC	Change in AL (mm)	P value vs. WC	Change in AL (mm)	P value vs. WC	Change in AL (mm)	P value vs. WC	P value vs. RC	Change in AL (mm)	IOD for change in AL (mm)	P value vs. W	IOD for change in AL (mm)	P value vs. W	P value vs. R	IOD for change in AL (mm)
3	0.117 ± 0.040	0.704734	0.00325003	−0.064 ± 0.040	0.0178501	0.00650743	0.000265879	0.094 ± 0.044	0.106153	0.292 ± 0.026	0.223958	0.129 ± 0.019	0.0866074	0.000178065	0.223 ± 0.047	−0.175 ± 0.040	0.581158	−0.194 ± 0.029	0.411359	0.7128	−0.130 ± 0.070
7	0.510 ± 0.023	0.668955	0.445992	0.156 ± 0.018	2.57652e-06	8.59386e-09	0.000414496	0.490 ± 0.04	0.0139727	0.552 ± 0.043	0.206939	0.360 ± 0.039	0.000297967	0.0054171	0.631 ± 0.041	−0..041 ± 0.051	0.160502	−0.204 ± 0.032	0.263555	0.0180708	−0.141 ± 0.043
10	0.980 ± 0.039	0.676946	0.388429	0.495 ± 0.039	4.51874e-06	4.76992e-07	0.0114749	0.953 ± 0.05	0.0156185	1.023 ± 0.057	0.219676	0.696 ± 0.049	8.76798e-06	0.000663247	1.110 ± 0.037	−0.043 ± 0.047	0.115944	0.202 ± 0.059	0.574774	0.054462	−0.157 ± 0.050
13	1.407 ± 0.110	0.209866	0.799411	0.986 ± 0.052	0.00146938	0.00381471	0.0282332	1.252 ± 0.043	0.00220742	1.429 ± 0.071	0.806561	1.166 ± 0.055	0.00153528	0.0109077	1.450 ± 0.047	−0.021 ± 0.081	0.0719536	−0.282 ± 0.066	0.82683	0.146778	−0.198 ± 0.042
Day	Change in VCD (mm)	P value vs. WT	P value vs. RC	Change in VCD (mm)	P value vs. WT	P value vs. RT	P value vs. BC	Change in VCD (mm)	P value vs. WC	Change in VCD (mm)	P value vs. WC	Change in VCD (mm)	P value vs. WC	P value vs. RC	Change in VCD (mm)	IOD for change in VCD (mm)	P value vs. W	IOD for change in VCD (mm)	P value vs. W	P value vs. R	IOD for change in VCD (mm)
3	0.008 ± 0.056	0.81737	0.0406534	−0.157 ± 0.029	0.00305711	0.0211581	0.0212738	−0.007 ± 0.030	0.0174355	0.138 ± 0.029	0.790598	−0.022 ± 0.025	0.00334628	0.000993423	0.126 ± 0.033	−0.131 ± 0.0052	0.965306	−0.135 ± 0.046	0.982874	0.950618	−0.134 ± 0.043
7	0.199 ± 0.035	0.20987	0.875503	−0.166 ± 0.033	0.000172669	2.41803e-06	0.00136189	0.123 ± 0.046	0.00738224	0.208 ± 0.046	0.163366	0.040 ± 0.034	0.000298189	0.0108279	0.299 ± 0.042	−0.008 ± 0.050	0.0285823	−0.206 ± 0.040	0.637102	0.00811946	−0.176 ± 0.047
10	0.359 ± 0.057	0.731724	0.0767948	0.024 ± 0.052	0.00680212	0.000686459	0.0190624	0.325 ± 0.079	0.00982309	0.477 ± 0.053	0.172462	0.237 ± 0.051	0.000146511	0.00542649	0.573 ± 0.041	−0.118 ± 0.057	0.172573	−0.213 ± 0.070	0.725106	0.312043	−0.249 ± 0.071
13	0.519 ± 0.100	0.880163	0.0563338	0.270 ± 0.066	0.0201018	0.0562246	0.016635	0.539 ± 0.078	0.00569028	0.717 ± 0.053	0.222736	0.520 ± 0.053	0.00101475	0.0206506	0.805 ± 0.043	−0.198 ± 0.087	0.545555	−0.250 ± 0.080	0.879806	0.665745	−0.266 ± 0.068
Day	Change in SER (D)	P value vs. WT	P value vs. RC	Change in SER (D)	P value vs. WT	P value vs. RT	P value vs. BC	Change in SER (D)	P value vs. WC	Change in SER (D)	P value vs. WC	Change in SER (D)	P value vs. WC	P value vs. RC	Change in SER (D)	IOD for change in SER (D)	P value vs. W	IOD for change in SER (D)	P value vs. W	P value vs. R	IOD for change in SER (D)
3	1.688 ± 0.294	0.175043	0.00013725	2.500 ± 0.555	0.855347	0.216757	0.00252178	2.375 ± 0.381	0.00123622	−0.219 ± 0.214	1	−0.250 ± 0.227	0.913105	0.921482	−0.219 ± 0.167	1.906 ± 0.254	0.238826	2.750 ± 0.599	0.843934	0.215992	2.375 ± 0.381
7	0.813 ± 0.417	0.0345792	0.0170954	3.375 ± 0.350	0.386267	0.000336418	0.000125944	2.688 ± 0.684	0.122182	−0.625 ± 0.236	0.0165678	0.094 ± 0.206	0.155741	0.0376997	0.938 ± 0.523	1.438 ± 0.462	0.780039	3.281 ± 0.432	0.180011	0.0112947	2.688 ± 0.684
10	−0.594 ± 0.874	0.0096872	0.892432	3.625 ± 0.712	0.0973602	0.00218077	0.00370415	2.219 ± 0.346	0.000112802	−0.719 ± 0.153	0.739739	−0.156 ± 0.279	0.114008	0.0989282	−0.828 ± 0.284	0.125 ± 0.891	0.00958588	3.781 ± 0.886	0.461236	0.0114236	2.219 ± 0.346
13	−1.406 ± 1.214	0.0780997	0.625376	2.703 ± 0.526	0.044685	0.00772354	0.00129868	1.092 ± 0.507	0.000190435	−2.000 ± 0.217	0.567758	−0.813 ± 0.253	0.0189634	0.0031163	−1.797 ± 0.271	0.594 ± 1.163	0.0833375	3.516 ± 0.680	0.443351	0.0478304	1.092 ± 0.507
Day	Change in CT (µm)	P value vs. WT	P value vs. RC	Change in CT (µm)	P value vs. WT	P value vs. RT	P value vs. BC	Change in CT (µm)	P value vs. WC	Change in CT (µm)	P value vs. WC	Change in CT (µm)	P value vs. WC	P value vs. RC	Change in CT (µm)	IOD for change in CT (µm)	P value vs. W	IOD for change in CT (µm)	P value vs. W	P value vs. R	IOD for change in CT (µm)
3	28.292 ± 27.150	0.530862	0.56716	73.646 ± 29.666	0.0639191	0.278355	0.0161722	9.187 ± 12.113	0.776144	42.583 ± 17.312	0.0911019	−8.938 ± 10.667	0.375121	0.0238616	5.208 ± 11.164	−14.292 ± 23.804	0.514929	82.584 ± 26.224	0.0184246	0.0161026	3.979 ± 13.463
7	−15.500 ± 12.787	0.00283706	0.00673264	89.437 ± 20.525	0.738953	0.000679785	0.0133267	79.000 ± 22.835	0.211878	31.208 ± 11.076	0.848228	16.021 ± 13.364	0.384272	0.396337	35.080 ± 16.482	−46.708 ± 12.298	0.0191857	73.416 ± 22.324	0.461922	0.00033284	43.920 ± 31.970
10	54.667 ± 22.855	0.125534	0.48829	78.521 ± 20.739	0.369244	0.452409	0.109122	106.895 ± 22.478	0.156444	73.500 ± 15.161	0.611832	26.146 ± 11.496	0.0806786	0.0260226	62.292 ± 15.376	−18.833 ± 25.750	0.118233	52.375 ± 28.540	0.848931	0.0851551	44.604 ± 28.098
13	58.187 ± 21.364	0.989106	0.897537	89.604 ± 22.258	0.270187	0.325804	0.0116505	57.812 ± 16.475	0.713741	54.334 ± 13.590	0.814184	12.271 ± 11.797	0.0538302	0.0347921	49.771 ± 13.349	3.854 ± 28.862	0.908346	77.333 ± 22.834	0.042519	0.0656923	8.041 ± 21.046
IOD = treated − control
Change = data on experiment day − baseline
IOD for change = change in treated − change in control
Two−way repeated−measures ANOVA with Bonferroni post hoc test was performed to compare the results. Data represents mean ± SEM (n = 8 per condition).
Bold values indicate statistically significance at the P < 0.05 level
AL = axial length; B = blue; BC = blue without lens; BT = blue with lens; CT = choroidal thickness; IOD = interocular difference; R = red; RC = red without lens; RT = red with lens; SER = spherical equivalent refraction; VCD = vitreous chamber depth; W = white; WC = white without lens; WT = white with lens.
